# Supplementary material for: TET2/IDH1/2/WT1 and NPM1 Mutations Influence the RUNX1 Expression Correlations in Acute Myeloid Leukemia
Source: Medicina (Kaunas). 2020 Nov 24;56(12):637. doi: 10.3390/medicina56120637 (PMC7760270; doi:10.3390/medicina56120637)
Supplement: Supplementary file 1 [file medicina-56-00637-s001.zip › Supplementary Tables.xlsx]

## Sheet: Supplementary Table 1
Tumor Sample Barcode	HGVSc	HGVSp Short	Zigosity	RUNX1 domain	Uniprot interactions	Variant Type	Consequence	Effect after Li et al. [13]
TCGA-AB-2805-03	c.341dupC	p.A115Gfs*2	Heterozygous	RHD		INS	frameshift_variant	Perturbs fold
TCGA-AB-2805-03	c.520C>T	p.R174*	Heterozygous	RHD	DNA	SNP	stop_gained	Perturbs DNA contact
TCGA-AB-2807-03	c.420_425delTGGAAG	p.S140_G141del	Heterozygous	RHD	DNA	DEL	inframe_deletion	Perturbs fold and hydrogen binding
TCGA-AB-2821-03	c.285_286dupGG	p.D96Gfs*11	Heterozygous	RHD		INS	frameshift_variant	NA
TCGA-AB-2865-03	c.511G>A	p.D171N	Heterozygous	RHD	DNA	SNP	missense_variant	Perturbs DNA contact
TCGA-AB-2865-03	c.341C>T	p.S114L	Heterozygous	RHD		SNP	missense_variant	NA
TCGA-AB-2890-03	c.520C>T	p.R174*	Heterozygous	RHD	DNA	SNP	stop_gained	Perturbs DNA contact
TCGA-AB-2899-03	c.403A>G	p.R135G	Heterozygous	RHD	DNA	SNP	missense_variant	Perturbs DNA contact
TCGA-AB-2907-03	c.428-2A>C	p.X143_splice	Heterozygous	RHD	DNA	SNP	splice_acceptor_variant	NA
TCGA-AB-2912-03	c.404G>A	p.R135K	Heterozygous	RHD	DNA	SNP	missense_variant	Perturbs DNA contact
TCGA-AB-2927-03	c.405G>T	p.R135S	Heterozygous	RHD	DNA	SNP	missense_variant	Perturbs DNA contact
TCGA-AB-2927-03	c.520C>T	p.R174*	Heterozygous	RHD	DNA	SNP	stop_gained	Perturbs DNA contact
TCGA-AB-2933-03	c.403A>G	p.R135G	Heterozygous	RHD	DNA	SNP	missense_variant	Perturbs DNA contact
TCGA-AB-2936-03	c.877C>T	p.R293*	Heterozygous	AD	KAT6A	SNP	stop_gained	NA
TCGA-AB-2959-03	c.521G>A	p.R174Q	Heterozygous	RHD	DNA	SNP	missense_variant	Perturbs DNA contact
TCGA-AB-2970-03	c.257C>T	p.P86L	Heterozygous	RHD		SNP	missense_variant	NA
TCGA-AB-2978-03	c.520C>T	p.R174*	Heterozygous	RHD	DNA	SNP	stop_gained	Perturbs DNA contact
TCGA-AB-2983-03	c.364G>C	p.A122P	Heterozygous	RHD		SNP	missense_variant	NA
TCGA-AB-3009-03	c.411_412insTAGCC	p.G138*	Heterozygous	RHD	DNA	INS	stop_gained	Perturbs fold

## Sheet: Supplementary Table 2
Variable		n = 101
Age (years)		60 (47, 67)
Female gender		49 (48.5%)
Mutations	FLT3-ITD	26 (25.7%)
	FLT3-TKD	8 (7.9%)
	DNMT3A R882	18 (17.8%)
	NPM1	44 (43.6%)
